# Supplementary material for: Blood Cell Biomarkers of Inflammation and Cytokine Levels as Predictors of Response to Biologics in Patients with Psoriasis
Source: Int J Mol Sci. 2023 Mar 24;24(7):6111. doi: 10.3390/ijms24076111 (PMC10094459; doi:10.3390/ijms24076111)
Supplement: Supplementary file 1 [file ijms-24-06111-s001.zip]

Archive with 1 entries (1 files):
- ijms-2264917-supplementary.pdf
